# Supplementary material for: Supplementation of a Multi-Carbohydrase and Phytase Complex in Diets Regardless of Nutritional Levels, Improved Nutrients Digestibility, Growth Performance, and Bone Mineralization of Growing–Finishing Pigs
Source: Animals (Basel). 2023 May 6;13(9):1557. doi: 10.3390/ani13091557 (PMC10177175; doi:10.3390/ani13091557)
Supplement: Supplementary file 1 [file animals-13-01557-s001.zip]

Archive with 1 entries (1 files):
- animals-2245019-supplementary.pdf
